# Supplementary material for: Health Patterns across Adulthood: An Age-Based Investigation of the Nutritional Status, Homocysteine, and CoQ10 of Bank Staff
Source: Clin Pract. 2024 Mar 14;14(2):443–60. doi: 10.3390/clinpract14020034 (PMC10961793; doi:10.3390/clinpract14020034)
Supplement: Supplementary file 1 [file clinpract-14-00034-s001.zip]

Archive with 1 entries (1 files):
- clinpract-2852103-supplementary.pdf
